# Supplementary material for: Mastering meta‐analysis in Microsoft Excel with MetaXL add‐in: A comprehensive tutorial and guide to meta‐analysis
Source: J Eval Clin Pract. 2024 Oct 2;31(2):e14138. doi: 10.1111/jep.14138 (PMC11938408; doi:10.1111/jep.14138)
Supplement: Supplementary file 1 — Supporting information. [file JEP-31-0-s001.xlsx]

## Sheet: Example 1
	Active			Controls
Study name	N1	Cases	Non-cases	N2	Cases	Non-cases		Example 1
Tsuzuki	54	33	21	36	12	24
Patkin	60	53	7	24	9	15
Gonzalez-Arriagada	42	21	21	34	14	20
Shang	56	31	25	29	8	21
Xu	54	27	27	21	3	18
Guo	46	28	18	32	8	24
Wang	41	20	21	19	4	15
Xia	39	22	17	21	5	16

## Sheet: Example 2
	Active			Controls
Study name	N1	Cases	Non-cases	N2	Cases	Non-cases	Qi		Example 2
Tsuzuki	54	33	21	36	12	24	18
Patkin	60	53	7	24	9	15	20
Gonzalez-Arriagada	42	21	21	34	14	20	19
Shang	56	31	25	29	8	21	15
Xu	54	27	27	21	3	18	13
Guo	46	28	18	32	8	24	14
Wang	41	20	21	19	4	15	17
Xia	39	22	17	21	5	16	19

## Sheet: Example 3
Study name	ES	Lo 95% CI	Hi 95% CI	Example 3
Xia	3.24	1.07	9.87
Tsuzuki	2.27	1.05	7.06
Mburu	2.24	0.81	6.21
Pitkin	2.89	1.12	7.49

## Sheet: Example 4
Study name	N	Cases 1	Cases 2	Cases 3	Example 4
		Bilateral	Unilateral	Absent
Das	25	18	5	2
Costa	341	250	17	74
Natsis	96	76	14	6
Kaur	15	14	1	0
Rajawasam	42	36	0	6
Didia	24	22	0	2
Jit	155	126	10	19

## Sheet: Example 5
	Active		Controls
inflammatory bowel disease			Normal population			Example 5
Study name	Ptime1	Cases1	Ptime2	Cases2	Qi
Long	364.533	2677	992.273	4340	8
Tsai	46.267	381	185.902	1068	8
Khan	42.511	321	334.018	1076	8
Chang	127.621	2340	250552	2828257	8
Soh	142.729	2071	726.007	6672	8

## Sheet: Example 6
	Active			Controls
Study name	N1	Mean	StDev	N2	Mean	StDev		Example 6
Tascioglu	30	19.2	6.57	20	17.25	4.89
Fusakul	56	2.07	0.67	56	1.77	0.62
Yagci	21	2.5	0.79	24	2.91	0.64
Rayegani	18	11.3	4.6	15	10.1	5.7

## Sheet: Example 7
	Active			Controls
Study name	N1	Mean	StDev	N2	Mean	StDev		Example 7
Study 1	50	78	6	50	75	7
Study 2	60	82	5	60	80	6
Study 3	45	75	8	45	72	9
Study 4	55	80	7	55	77	8

## Sheet: Example 8
Comparison 1	Active			Controls
	Viral vector			Placebo
Study name	N1	Cases	Non-cases	N2	Cases	Non-cases		Study name	Active	Control		Example 8 vs Placebo
Study 1	4134	18	4116	3167	54	3113		Viral vector versus Placebo	Viral vector	Placebo
Study 2	4267	22	4245	3347	60	3287		Inactive versus Placebo	Inactivated	Placebo
Study 3	4131	20	4111	3836	50	3786		Recombinant versus Placebo	Recombinant	Placebo
Study 4	4381	25	4356	3424	55	3369		Ciral vector versus Recombinant	Viral vector	Recombinant
Comparison 2	Active			Controls				Ciral vector versus Inactivated	Viral vector	Inactivated
	Inactivated			Placebo
Study name	N1	Cases	Non-cases	N2	Cases	Non-cases
Study 5	4002	15	3987	2607	40	2567
Study 6	3274	18	3256	2800	45	2755
Study 7	3151	17	3134	2696	42	2654
Comparison 3	Active			Controls
	Recombinant			Placebo
Study name	N1	Cases	Non-cases	N2	Cases	Non-cases
Study 8	2836	12	2824	2291	35	2256
Study 9	2936	14	2922	2382	38	2344
Study 10	3128	16	3112	2505	40	2465
Study 11	2612	10	2602	2576	30	2546
Comparison 4	Active			Controls
	Viral vector			Recombinant
Study name	N1	Cases	Non-cases	N2	Cases	Non-cases
Study 12	3924	20	3904	2173	28	2145
Study 13	4565	22	4543	2253	30	2223
Comparison 5	Active			Controls
	Viral vector			Inactivated
Study name	N1	Cases	Non-cases	N2	Cases	Non-cases
Study 14	3539	16	3523	1965	22	1943
Study 15	3685	18	3667	2158	25	2133
